# Supplementary material for: Novel Core–Shell Metal Oxide Nanofibers with Advanced Optical and Magnetic Properties Deposited by Co-Axial Electrospinning
Source: Nanomaterials (Basel). 2025 Jul 2;15(13):1026. doi: 10.3390/nano15131026 (PMC12250830; doi:10.3390/nano15131026)
Supplement: Supplementary file 1 [file nanomaterials-15-01026-s001.zip]

Archive with 1 entries (1 files):
- nanomaterials-3705336-supplementary.pdf
